# Supplementary material for: Dataset and analysis of molecular dynamics simulation of EpCAM ectodomain dimer
Source: Data Brief. 2021 Sep 20;38:107403. doi: 10.1016/j.dib.2021.107403 (PMC8477132; doi:10.1016/j.dib.2021.107403)
Supplement: Supplementary file 1 [file mmc1.zip]

Archive with 1 entries (1 files):
- EpEX_x4mzv-subunit_interactions.cys
